# Supplementary material for: Platinum(IV) Complexes of the 1,3,5-Triamino Analogue of the Biomolecule Cis-Inositol Designed as Innovative Antineoplastic Drug Candidates
Source: Pharmaceutics. 2022 Sep 27;14(10):2057. doi: 10.3390/pharmaceutics14102057 (PMC9611922; doi:10.3390/pharmaceutics14102057)
Supplement: Supplementary file 1 [file pharmaceutics-14-02057-s001.zip]

Archive with 1 entries (1 files):
- pharmaceutics-1842994-supplementary.pdf
